# Supplementary material for: Validation of the Evidence-Based Practice Competence Questionnaire for Nursing Students: A Cross-Sectional Study in Greece
Source: Nurs Rep. 2021 Oct 3;11(4):765–74. doi: 10.3390/nursrep11040073 (PMC8715452; doi:10.3390/nursrep11040073)
Supplement: Supplementary file 1 [file nursrep-11-00073-s001.zip]

Archive with 1 entries (1 files):
- nursrep-1331708-supplementary.pdf
